# Supplementary material for: Polymer-Assisted Polymorph Transition in Melt-Processed Molecular Semiconductor Crystals
Source: Chem Mater. 2024 Jun 3;36(12):5976–85. doi: 10.1021/acs.chemmater.4c00418 (PMC11209941; doi:10.1021/acs.chemmater.4c00418)
Supplement: Supplementary file 4 — cm4c00418_si_004.cif [file cm4c00418_si_004.cif]

data_TIPS-ADT_Form-II

_database_code_depnum_ccdc_archive 'CCDC 2331113'

loop_
_audit_author_name

_audit_author_address


'Alexander Shtukenberg'
;New York University

United States of America

;

_audit_update_record             
;

2024-02-05 deposited with the CCDC.	2024-02-05 downloaded from the CCDC.

;

# start Validation Reply Form
_vrf_PLAT044_TIPS-ADT_Form-II    
;
PROBLEM: Calculated and Reported Density Dx Differ by .. 1.1503 Check
RESPONSE: The density was not reported.
;
_vrf_PLAT701_TIPS-ADT_Form-II    
;

PROBLEM: Bond    Calc    2.465(3), Rep    1.423(2), Dev..     347.33 Sigma

RESPONSE: These distances are for symmetry equivalent atoms not the bonds.

;

_vrf_PLAT702_TIPS-ADT_Form-II    
;

PROBLEM: Angle   Calc    30.00(8), Rep    120.0(2), Dev..    1125.00 Sigma

RESPONSE: These angles are for symmetry equivalent atoms not the actual angles.
;

# Added during the CSD deposition process: Monday 05 February 2024 06:27 PM

# end Validation Reply Form 

_chemical_name_mineral           
5,11-bis(triisopropylsilylethynyl)anthradithiophene
_chemical_name_systematic        
5,11-bis(triisopropylsilylethynyl)anthradithiophene
_chemical_name_common            TIPS-ADT
_chemical_formula_moiety         'C40 H50 S2 Si2'
_chemical_formula_sum            'C40 H50 S2 Si2'
_chemical_formula_weight         651.10
_exptl_special_details           
;
TIPS-ADT II polymorph 
From Rietveld refinement
;
_exptl_crystal_recrystallization_method 'From the Melt'

_symmetry_cell_setting           Triclinic
_symmetry_space_group_name_Hall  -P
_symmetry_space_group_name_H-M   P-1
loop_
_symmetry_equiv_pos_as_xyz
'x, y, z '
'-x, -y, -z '

_cell_length_a                   8.5096(3)
_cell_length_b                   10.6825(3)
_cell_length_c                   11.1556(3)
_cell_angle_alpha                69.793(2)
_cell_angle_beta                 88.392(4)
_cell_angle_gamma                81.132(3)
_cell_volume                     939.94(6)
_cell_formula_units_Z            1
_cell_measurement_temperature    100

_diffrn_measurement_device_type  'powder diffractometer at APS 11-BM beamline'
_diffrn_radiation_monochromator  'monochromator at APS 11-BM beamline'

_pd_spec_mounting                capillary
_pd_spec_mount_mode              transmission
_pd_spec_shape                   cylinder

_exptl_crystal_description       powder
_exptl_crystal_colour            red
_exptl_crystal_F_000             350
_exptl_absorpt_correction_type   none

_diffrn_ambient_temperature      100
_diffrn_radiation_probe          x-ray
_diffrn_radiation_wavelength     0.459722
_diffrn_source_type              synchrotron

_computing_structure_refinement  'TOPAS Academic V6'
_pd_meas_2theta_range_min        0.5
_pd_meas_2theta_range_max        23.99823
_pd_meas_2theta_range_inc        0.001000
_pd_proc_2theta_range_min        2.20000
_pd_proc_2theta_range_max        13.0000
_pd_proc_2theta_range_inc        0.001000
_pd_proc_ls_pref_orient_corr     none
_pd_proc_ls_prof_R_factor        0.1148
_pd_proc_ls_prof_wR_factor       0.1459
_pd_proc_ls_prof_R_expected      0.0150
_refine_ls_R_I_factor            0.0559
_refine_ls_goodness_of_fit_all   9.704
_refine_ls_matrix_type           fullcycle
_refine_ls_weighting_scheme      sigma
_refine_ls_extinction_method     none
_refine_ls_number_parameters     72
_refine_ls_number_restraints     0
_refine_ls_number_constraints    124

loop_
_atom_site_label
_atom_site_type_symbol
_atom_site_symmetry_multiplicity
_atom_site_fract_x
_atom_site_fract_y
_atom_site_fract_z
_atom_site_occupancy
_atom_site_B_iso_or_equiv
C13 C 2 -0.1346(2) -0.0677(3) 0.01443(15) 1 6.9(2)
Si1B Si 2 0.0534(9) 0.3609(4) 0.2917(3) 1 6.9(2)
C1B C 2 0.0126(2) 0.08683(10) 0.07030(8) 1 6.9(2)
C2B C 2 -0.12194(12) 0.0191(2) 0.08474(16) 1 6.9(2)
C3B C 2 -0.2435(2) 0.0382(5) 0.1692(3) 1 6.9(2)
H1B H 2 -0.2350(3) 0.0961(4) 0.2161(3) 1 10.4(3)
C4B C 2 -0.3730(3) -0.0270(7) 0.1831(4) 1 6.9(2)
S1B S 2 -0.5363(5) -0.0202(10) 0.2798(6) 0.665(11) 6.9(2)
C5B C 2 -0.6186(7) -0.1338(12) 0.2244(7) 0.665(11) 6.9(2)
H2B H 2 -0.7173(8) -0.1633(13) 0.2530(8) 0.665(11) 10.4(3)
C6B C 2 -0.5291(6) -0.1747(10) 0.1383(6) 0.665(11) 6.9(2)
H3B H 2 -0.5585(8) -0.2353(11) 0.1007(6) 0.665(11) 10.4(3)
C7B C 2 -0.3859(5) -0.1168(7) 0.1103(4) 1 6.9(2)
C12B C 2 -0.2686(4) -0.1352(5) 0.0288(3) 1 6.9(2)
H6B H 2 -0.2771(5) -0.1932(6) -0.0181(3) 1 10.4(3)
C14B C 2 0.0254(4) 0.1749(2) 0.14159(16) 1 6.9(2)
C15B C 2 0.0348(6) 0.2482(3) 0.2016(2) 1 6.9(2)
C16B C 2 -0.1508(9) 0.4091(7) 0.3461(7) 1 6.9(2)
H7B H 2 -0.1375(11) 0.4751(11) 0.3889(12) 1 10.4(3)
C17B C 2 -0.2077(13) 0.2905(10) 0.4506(13) 1 6.9(2)
H8B H 2 -0.2346(15) 0.2256(10) 0.413(2) 1 10.4(3)
H9B H 2 -0.1230(16) 0.2461(16) 0.5159(12) 1 10.4(3)
H10B H 2 -0.3021(14) 0.3235(13) 0.4898(14) 1 10.4(3)
C18B C 2 -0.2719(12) 0.4859(17) 0.2371(9) 1 6.9(2)
H11B H 2 -0.2268(17) 0.5604(18) 0.1749(11) 1 10.4(3)
H12B H 2 -0.2978(10) 0.425(3) 0.1950(14) 1 10.4(3)
H13B H 2 -0.3688(12) 0.5220(17) 0.2713(12) 1 10.4(3)
C22B C 2 0.1895(10) 0.2624(7) 0.4337(4) 1 6.9(2)
H21B H 2 0.1269(15) 0.268(2) 0.5095(4) 1 10.4(3)
C23B C 2 0.340(2) 0.3204(19) 0.4423(18) 1 6.9(2)
H22B H 2 0.4040(15) 0.325(4) 0.3668(18) 1 10.4(3)
H23B H 2 0.311(4) 0.4113(14) 0.446(3) 1 10.4(3)
H24B H 2 0.403(2) 0.2622(19) 0.5194(17) 1 10.4(3)
C24B C 2 0.225(3) 0.1119(9) 0.4529(19) 1 6.9(2)
H25B H 2 0.286(3) 0.0637(8) 0.5331(19) 1 10.4(3)
H26B H 2 0.125(4) 0.0764(9) 0.457(3) 1 10.4(3)
H27B H 2 0.287(4) 0.099(2) 0.381(2) 1 10.4(3)
C25B C 2 0.1341(14) 0.5122(6) 0.1802(4) 1 6.9(2)
H28B H 2 0.0553(17) 0.5518(7) 0.1070(6) 1 10.4(3)
C26B C 2 0.135(2) 0.6234(9) 0.2369(7) 1 6.9(2)
H29B H 2 0.170(2) 0.7023(9) 0.1726(8) 1 10.4(3)
H30B H 2 0.027(3) 0.6490(7) 0.2632(13) 1 10.4(3)
H31B H 2 0.208(3) 0.5904(14) 0.3114(6) 1 10.4(3)
C27B C 2 0.2929(17) 0.4843(10) 0.1197(12) 1 6.9(2)
H32B H 2 0.3783(13) 0.4533(13) 0.1853(17) 1 10.4(3)
H33B H 2 0.288(2) 0.4145(10) 0.0821(15) 1 10.4(3)
H34B H 2 0.314(2) 0.5673(11) 0.0528(12) 1 10.4(3)
S1A S 2 -0.5604(7) -0.1879(11) 0.1439(6) 0.335(11) 6.9(2)
C5A C 2 -0.6138(6) -0.1001(11) 0.2517(7) 0.335(11) 6.9(2)
H2A H 2 -0.7093(7) -0.1076(13) 0.2981(8) 0.335(11) 10.4(3)
C6A C 2 -0.5072(5) -0.0220(9) 0.2621(6) 0.335(11) 6.9(2)
H3A H 2 -0.5204(5) 0.0306(10) 0.3162(6) 0.335(11) 10.4(3)

loop_
_geom_bond_atom_site_label_1
_geom_bond_atom_site_label_2
_geom_bond_distance
C13 C2B 1.423(4)
C13 C12B 1.417(5)
C13 C1B 1.423(2)
Si1B C15B 1.841(6)
Si1B C16B 1.88(1)
Si1B C22B 1.880(7)
Si1B C25B 1.881(9)
C1B C2B 1.423(2)
C1B C14B 1.443(3)
C1B C13 1.423(2)
C2B C3B 1.419(3)
C3B H1B 0.949(7)
C3B C4B 1.370(6)
C4B S1B 1.743(6)
C4B C7B 1.47(1)
C4B C6A 1.429(6)
S1B C5B 1.77(2)
S1B C5A 1.28(1)
S1B H3A 0.81(1)
C5B H2B 0.95(1)
C5B C6B 1.36(1)
C5B S1A 1.28(1)
C5B C5A 0.55(2)
C5B H2A 1.19(1)
C5B C6A 1.79(1)
H2B C5A 1.19(1)
C6B H3B 0.95(2)
C6B C7B 1.429(9)
C6B C5A 1.80(1)
H3B S1A 0.81(2)
C7B C12B 1.369(6)
C7B S1A 1.74(1)
C12B H6B 0.950(8)
C14B C15B 1.205(4)
C16B H7B 1.00(2)
C16B C17B 1.53(1)
C16B C18B 1.53(1)
C17B H8B 0.98(2)
C17B H9B 0.98(2)
C17B H10B 0.98(2)
C18B H11B 0.98(2)
C18B H12B 0.98(3)
C18B H13B 0.98(2)
C22B H21B 1.00(1)
C22B C23B 1.53(2)
C22B C24B 1.53(1)
C23B H22B 0.98(3)
C23B H23B 0.98(3)
C23B H24B 0.98(2)
C24B H25B 0.98(3)
C24B H26B 0.98(4)
C24B H27B 0.99(3)
C25B H28B 1.00(1)
C25B C26B 1.53(1)
C25B C27B 1.53(2)
C26B H29B 0.98(1)
C26B H30B 0.98(3)
C26B H31B 0.98(2)
C27B H32B 0.98(2)
C27B H33B 0.98(2)
C27B H34B 0.98(2)
S1A C5A 1.77(1)
C5A H2A 0.950(9)
C5A C6A 1.36(1)
C6A H3A 0.95(1)
C13 C2B 1.423(4)
C13 C12B 1.417(5)
Si1B C15B 1.841(6)
Si1B C16B 1.88(1)
Si1B C22B 1.880(7)
Si1B C25B 1.881(9)
C1B C2B 1.423(2)
C1B C14B 1.443(3)
C2B C3B 1.419(3)
C3B H1B 0.949(7)
C3B C4B 1.370(6)
C4B S1B 1.743(6)
C4B C7B 1.47(1)
C4B C6A 1.429(6)
S1B C5B 1.77(2)
S1B C5A 1.28(1)
S1B H3A 0.81(1)
C5B H2B 0.95(1)
C5B C6B 1.36(1)
C5B S1A 1.28(1)
C5B C5A 0.55(2)
C5B H2A 1.19(1)
C5B C6A 1.79(1)
H2B C5A 1.19(1)
C6B H3B 0.95(2)
C6B C7B 1.429(9)
C6B C5A 1.80(1)
H3B S1A 0.81(2)
C7B C12B 1.369(6)
C7B S1A 1.74(1)
C12B H6B 0.950(8)
C14B C15B 1.205(4)
C16B H7B 1.00(2)
C16B C17B 1.53(1)
C16B C18B 1.53(1)
C17B H8B 0.98(2)
C17B H9B 0.98(2)
C17B H10B 0.98(2)
C18B H11B 0.98(2)
C18B H12B 0.98(3)
C18B H13B 0.98(2)
C22B H21B 1.00(1)
C22B C23B 1.53(2)
C22B C24B 1.53(1)
C23B H22B 0.98(3)
C23B H23B 0.98(3)
C23B H24B 0.98(2)
C24B H25B 0.98(3)
C24B H26B 0.98(4)
C24B H27B 0.99(3)
C25B H28B 1.00(1)
C25B C26B 1.53(1)
C25B C27B 1.53(2)
C26B H29B 0.98(1)
C26B H30B 0.98(3)
C26B H31B 0.98(2)
C27B H32B 0.98(2)
C27B H33B 0.98(2)
C27B H34B 0.98(2)
S1A C5A 1.77(1)
C5A H2A 0.950(9)
C5A C6A 1.36(1)
C6A H3A 0.95(1)

loop_
_geom_angle_atom_site_label_1
_geom_angle_atom_site_label_2
_geom_angle_atom_site_label_3
_geom_angle
C2B C13 C12B 120.0(2)
C2B C13 C1B 120.0(2)
C12B C13 C1B 120.0(2)
C15B Si1B C16B 107.3(4)
C15B Si1B C22B 107.3(3)
C15B Si1B C25B 107.3(4)
C16B Si1B C22B 110.1(4)
C16B Si1B C25B 111.7(4)
C22B Si1B C25B 112.8(4)
C2B C1B C14B 120.0(1)
C2B C1B C13 120.0(1)
C14B C1B C13 120.0(2)
C13 C2B C1B 120.0(2)
C13 C2B C3B 120.0(2)
C1B C2B C3B 120.0(2)
C2B C3B H1B 120.0(4)
C2B C3B C4B 120.0(3)
H1B C3B C4B 120.0(4)
C3B C4B S1B 128.6(4)
C3B C4B C7B 119.9(4)
C3B C4B C6A 129.0(5)
S1B C4B C7B 111.4(4)
S1B C4B C6A 0.3(4)
C7B C4B C6A 111.1(5)
C4B S1B C5B 90.1(5)
C4B S1B C5A 99.3(6)
C4B S1B H3A 105.4(8)
C5B S1B C5A 9.1(5)
C5B S1B H3A 164.5(9)
C5A S1B H3A 155(1)
S1B C5B H2B 123(1)
S1B C5B C6B 114.5(7)
S1B C5B S1A 127.8(8)
S1B C5B C5A 22(1)
S1B C5B H2A 73.4(7)
S1B C5B C6A 10.1(3)
H2B C5B C6B 123(1)
H2B C5B S1A 110(1)
H2B C5B C5A 101(2)
H2B C5B H2A 49.1(9)
H2B C5B C6A 133(1)
C6B C5B S1A 13.3(5)
C6B C5B C5A 136(2)
C6B C5B H2A 172(1)
C6B C5B C6A 104.4(6)
S1A C5B C5A 149(2)
S1A C5B H2A 159(1)
S1A C5B C6A 117.7(7)
C5A C5B H2A 52(1)
C5A C5B C6A 32(1)
H2A C5B C6A 83.5(7)
C5B H2B C5A 27.2(7)
C5B C6B H3B 123.6(9)
C5B C6B C7B 112.8(7)
C5B C6B C5A 12.3(5)
H3B C6B C7B 123.6(9)
H3B C6B C5A 135.9(9)
C7B C6B C5A 100.5(5)
C6B H3B S1A 18.5(8)
C4B C7B C6B 111.2(5)
C4B C7B C12B 120.1(5)
C4B C7B S1A 111.5(5)
C6B C7B C12B 128.7(5)
C6B C7B S1A 0.3(4)
C12B C7B S1A 128.4(5)
C13 C12B C7B 120.0(4)
C13 C12B H6B 120.1(5)
C7B C12B H6B 120.0(5)
C1B C14B C15B 179.4(3)
Si1B C15B C14B 178.7(3)
Si1B C16B H7B 105.0(9)
Si1B C16B C17B 112.0(6)
Si1B C16B C18B 114.1(7)
H7B C16B C17B 105(1)
H7B C16B C18B 105(1)
C17B C16B C18B 114.6(8)
C16B C17B H8B 109(1)
C16B C17B H9B 109(1)
C16B C17B H10B 110(1)
H8B C17B H9B 109(2)
H8B C17B H10B 109(2)
H9B C17B H10B 109(2)
C16B C18B H11B 109(1)
C16B C18B H12B 110(2)
C16B C18B H13B 110(1)
H11B C18B H12B 109(2)
H11B C18B H13B 109(2)
H12B C18B H13B 109(2)
Si1B C22B H21B 105.0(9)
Si1B C22B C23B 115.9(8)
Si1B C22B C24B 112.7(8)
H21B C22B C23B 105(1)
H21B C22B C24B 105(1)
C23B C22B C24B 112(1)
C22B C23B H22B 110(2)
C22B C23B H23B 110(2)
C22B C23B H24B 110(2)
H22B C23B H23B 109(3)
H22B C23B H24B 109(3)
H23B C23B H24B 110(3)
C22B C24B H25B 109(2)
C22B C24B H26B 109(2)
C22B C24B H27B 110(2)
H25B C24B H26B 109(3)
H25B C24B H27B 110(3)
H26B C24B H27B 110(3)
Si1B C25B H28B 105.0(8)
Si1B C25B C26B 113.0(6)
Si1B C25B C27B 116.5(7)
H28B C25B C26B 105.0(9)
H28B C25B C27B 105.0(9)
C26B C25B C27B 111.1(8)
C25B C26B H29B 110(1)
C25B C26B H30B 109(1)
C25B C26B H31B 110(1)
H29B C26B H30B 109(2)
H29B C26B H31B 109(2)
H30B C26B H31B 109(2)
C25B C27B H32B 110(1)
C25B C27B H33B 109(1)
C25B C27B H34B 109(1)
H32B C27B H33B 110(2)
H32B C27B H34B 110(2)
H33B C27B H34B 109(2)
C5B S1A H3B 155(1)
C5B S1A C7B 99.2(7)
C5B S1A C5A 9.1(5)
H3B S1A C7B 105.4(9)
H3B S1A C5A 165(1)
C7B S1A C5A 90.1(5)
S1B C5A C5B 149(2)
S1B C5A H2B 158.8(9)
S1B C5A C6B 117.6(7)
S1B C5A S1A 127.7(7)
S1B C5A H2A 110(1)
S1B C5A C6A 13.3(4)
C5B C5A H2B 52(1)
C5B C5A C6B 32(1)
C5B C5A S1A 22(1)
C5B C5A H2A 101(2)
C5B C5A C6A 136(1)
H2B C5A C6B 83.5(7)
H2B C5A S1A 73.4(7)
H2B C5A H2A 49.1(8)
H2B C5A C6A 172.1(9)
C6B C5A S1A 10.1(4)
C6B C5A H2A 132.6(9)
C6B C5A C6A 104.3(6)
S1A C5A H2A 122.5(9)
S1A C5A C6A 114.4(6)
H2A C5A C6A 123(1)
C5B H2A C5A 27.2(7)
C4B C6A C5B 100.5(5)
C4B C6A C5A 112.9(6)
C4B C6A H3A 123.5(8)
C5B C6A C5A 12.4(5)
C5B C6A H3A 135.9(8)
C5A C6A H3A 123.6(8)
S1B H3A C6A 18.5(7)
C1B C13 C2B 120.0(2)
C1B C13 C12B 120.0(2)
C2B C13 C12B 120.0(2)
C15B Si1B C16B 107.3(4)
C15B Si1B C22B 107.3(3)
C15B Si1B C25B 107.3(4)
C16B Si1B C22B 110.1(4)
C16B Si1B C25B 111.7(4)
C22B Si1B C25B 112.8(4)
C13 C1B C2B 120.0(1)
C13 C1B C14B 120.0(2)
C2B C1B C14B 120.0(1)
C13 C2B C1B 120.0(2)
C13 C2B C3B 120.0(2)
C1B C2B C3B 120.0(2)
C2B C3B H1B 120.0(4)
C2B C3B C4B 120.0(3)
H1B C3B C4B 120.0(4)
C3B C4B S1B 128.6(4)
C3B C4B C7B 119.9(4)
C3B C4B C6A 129.0(5)
S1B C4B C7B 111.4(4)
S1B C4B C6A 0.3(4)
C7B C4B C6A 111.1(5)
C4B S1B C5B 90.1(5)
C4B S1B C5A 99.3(6)
C4B S1B H3A 105.4(8)
C5B S1B C5A 9.1(5)
C5B S1B H3A 164.5(9)
C5A S1B H3A 155(1)
S1B C5B H2B 123(1)
S1B C5B C6B 114.5(7)
S1B C5B S1A 127.8(8)
S1B C5B C5A 22(1)
S1B C5B H2A 73.4(7)
S1B C5B C6A 10.1(3)
H2B C5B C6B 123(1)
H2B C5B S1A 110(1)
H2B C5B C5A 101(2)
H2B C5B H2A 49.1(9)
H2B C5B C6A 133(1)
C6B C5B S1A 13.3(5)
C6B C5B C5A 136(2)
C6B C5B H2A 172(1)
C6B C5B C6A 104.4(6)
S1A C5B C5A 149(2)
S1A C5B H2A 159(1)
S1A C5B C6A 117.7(7)
C5A C5B H2A 52(1)
C5A C5B C6A 32(1)
H2A C5B C6A 83.5(7)
C5B H2B C5A 27.2(7)
C5B C6B H3B 123.6(9)
C5B C6B C7B 112.8(7)
C5B C6B C5A 12.3(5)
H3B C6B C7B 123.6(9)
H3B C6B C5A 135.9(9)
C7B C6B C5A 100.5(5)
C6B H3B S1A 18.5(8)
C4B C7B C6B 111.2(5)
C4B C7B C12B 120.1(5)
C4B C7B S1A 111.5(5)
C6B C7B C12B 128.7(5)
C6B C7B S1A 0.3(4)
C12B C7B S1A 128.4(5)
C13 C12B C7B 120.0(4)
C13 C12B H6B 120.1(5)
C7B C12B H6B 120.0(5)
C1B C14B C15B 179.4(3)
Si1B C15B C14B 178.7(3)
Si1B C16B H7B 105.0(9)
Si1B C16B C17B 112.0(6)
Si1B C16B C18B 114.1(7)
H7B C16B C17B 105(1)
H7B C16B C18B 105(1)
C17B C16B C18B 114.6(8)
C16B C17B H8B 109(1)
C16B C17B H9B 109(1)
C16B C17B H10B 110(1)
H8B C17B H9B 109(2)
H8B C17B H10B 109(2)
H9B C17B H10B 109(2)
C16B C18B H11B 109(1)
C16B C18B H12B 110(2)
C16B C18B H13B 110(1)
H11B C18B H12B 109(2)
H11B C18B H13B 109(2)
H12B C18B H13B 109(2)
Si1B C22B H21B 105.0(9)
Si1B C22B C23B 115.9(8)
Si1B C22B C24B 112.7(8)
H21B C22B C23B 105(1)
H21B C22B C24B 105(1)
C23B C22B C24B 112(1)
C22B C23B H22B 110(2)
C22B C23B H23B 110(2)
C22B C23B H24B 110(2)
H22B C23B H23B 109(3)
H22B C23B H24B 109(3)
H23B C23B H24B 110(3)
C22B C24B H25B 109(2)
C22B C24B H26B 109(2)
C22B C24B H27B 110(2)
H25B C24B H26B 109(3)
H25B C24B H27B 110(3)
H26B C24B H27B 110(3)
Si1B C25B H28B 105.0(8)
Si1B C25B C26B 113.0(6)
Si1B C25B C27B 116.5(7)
H28B C25B C26B 105.0(9)
H28B C25B C27B 105.0(9)
C26B C25B C27B 111.1(8)
C25B C26B H29B 110(1)
C25B C26B H30B 109(1)
C25B C26B H31B 110(1)
H29B C26B H30B 109(2)
H29B C26B H31B 109(2)
H30B C26B H31B 109(2)
C25B C27B H32B 110(1)
C25B C27B H33B 109(1)
C25B C27B H34B 109(1)
H32B C27B H33B 110(2)
H32B C27B H34B 110(2)
H33B C27B H34B 109(2)
C5B S1A H3B 155(1)
C5B S1A C7B 99.2(7)
C5B S1A C5A 9.1(5)
H3B S1A C7B 105.4(9)
H3B S1A C5A 165(1)
C7B S1A C5A 90.1(5)
S1B C5A C5B 149(2)
S1B C5A H2B 158.8(9)
S1B C5A C6B 117.6(7)
S1B C5A S1A 127.7(7)
S1B C5A H2A 110(1)
S1B C5A C6A 13.3(4)
C5B C5A H2B 52(1)
C5B C5A C6B 32(1)
C5B C5A S1A 22(1)
C5B C5A H2A 101(2)
C5B C5A C6A 136(1)
H2B C5A C6B 83.5(7)
H2B C5A S1A 73.4(7)
H2B C5A H2A 49.1(8)
H2B C5A C6A 172.1(9)
C6B C5A S1A 10.1(4)
C6B C5A H2A 132.6(9)
C6B C5A C6A 104.3(6)
S1A C5A H2A 122.5(9)
S1A C5A C6A 114.4(6)
H2A C5A C6A 123(1)
C5B H2A C5A 27.2(7)
C4B C6A C5B 100.5(5)
C4B C6A C5A 112.9(6)
C4B C6A H3A 123.5(8)
C5B C6A C5A 12.4(5)
C5B C6A H3A 135.9(8)
C5A C6A H3A 123.6(8)
S1B H3A C6A 18.5(7)

loop_
_refln_index_h
_refln_index_k
_refln_index_l
_refln_F_squared_calc
_refln_F_squared_meas
_refln_F_squared_sigma
_refln_observed_status
0 0 1 0.26 0.28 0.00 o
0 0 2 0.40 0.39 0.00 o
0 0 3 0.41 0.38 0.00 o
0 0 4 0.06 0.07 0.00 o
0 0 5 0.03 0.03 0.00 o
0 1 -4 0.01 0.01 0.00 o
0 1 -3 0.04 0.04 0.00 o
0 1 -2 0.07 0.07 0.00 o
0 1 -1 1.14 1.10 0.00 o
0 1 0 0.33 0.37 0.00 o
0 1 1 0.17 0.20 0.00 o
0 1 2 1.55 1.44 0.00 o
0 1 3 0.18 0.18 0.00 o
0 1 4 0.08 0.08 0.00 o
0 1 5 0.04 0.04 0.00 o
0 2 -4 0.02 0.02 0.00 o
0 2 -3 0.06 0.07 0.00 o
0 2 -2 0.10 0.10 0.00 o
0 2 -1 0.00 0.00 0.00 o
0 2 0 0.46 0.43 0.00 o
0 2 1 2.10 2.06 0.00 o
0 2 2 0.87 0.86 0.00 o
0 2 3 0.02 0.02 0.00 o
0 2 4 0.14 0.16 0.00 o
0 2 5 0.01 0.01 0.00 o
0 3 -3 0.19 0.19 0.00 o
0 3 -2 0.06 0.07 0.00 o
0 3 -1 0.43 0.42 0.00 o
0 3 0 0.04 0.03 0.00 o
0 3 1 0.31 0.30 0.00 o
0 3 2 0.03 0.02 0.00 o
0 3 3 0.09 0.10 0.00 o
0 3 4 0.03 0.03 0.00 o
0 3 5 0.00 0.00 0.00 o
0 4 -2 0.00 0.00 0.00 o
0 4 -1 0.01 0.01 0.00 o
0 4 0 0.00 0.00 0.00 o
0 4 1 0.00 0.00 0.00 o
0 4 2 0.03 0.03 0.00 o
0 4 3 0.63 0.68 0.00 o
0 4 4 0.00 0.00 0.00 o
0 4 5 0.01 0.01 0.00 o
0 5 0 0.00 0.00 0.00 o
0 5 1 0.01 0.01 0.00 o
0 5 2 0.57 0.58 0.00 o
0 5 3 0.00 0.00 0.00 o
1 -5 -2 0.00 0.00 0.00 o
1 -4 -4 0.07 0.08 0.00 o
1 -4 -3 0.01 0.02 0.00 o
1 -4 -2 0.34 0.38 0.00 o
1 -4 -1 0.06 0.06 0.00 o
1 -4 0 0.01 0.01 0.00 o
1 -4 1 0.05 0.06 0.00 o
1 -3 -5 0.01 0.01 0.00 o
1 -3 -4 0.02 0.02 0.00 o
1 -3 -3 0.03 0.03 0.00 o
1 -3 -2 0.02 0.02 0.00 o
1 -3 -1 0.00 0.00 0.00 o
1 -3 0 0.05 0.05 0.00 o
1 -3 1 0.23 0.23 0.00 o
1 -3 2 0.24 0.24 0.00 o
1 -3 3 0.05 0.05 0.00 o
1 -2 -5 0.02 0.02 0.00 o
1 -2 -4 0.06 0.06 0.00 o
1 -2 -3 0.01 0.01 0.00 o
1 -2 -2 0.03 0.03 0.00 o
1 -2 -1 0.17 0.17 0.00 o
1 -2 0 0.01 0.01 0.00 o
1 -2 1 0.94 0.90 0.00 o
1 -2 2 1.95 2.12 0.00 o
1 -2 3 0.08 0.07 0.00 o
1 -1 -5 0.13 0.13 0.00 o
1 -1 -4 0.05 0.06 0.00 o
1 -1 -3 0.07 0.07 0.00 o
1 -1 -2 0.16 0.17 0.00 o
1 -1 -1 0.91 0.95 0.00 o
1 -1 0 0.22 0.22 0.00 o
1 -1 1 1.91 1.95 0.00 o
1 -1 2 5.28 5.93 0.00 o
1 -1 3 0.09 0.11 0.00 o
1 -1 4 0.01 0.01 0.00 o
1 0 -5 0.02 0.02 0.00 o
1 0 -4 0.01 0.01 0.00 o
1 0 -3 0.03 0.03 0.00 o
1 0 -2 0.01 0.01 0.00 o
1 0 -1 0.09 0.08 0.00 o
1 0 0 0.19 0.20 0.00 o
1 0 1 0.03 0.03 0.00 o
1 0 2 0.16 0.16 0.00 o
1 0 3 0.08 0.10 0.00 o
1 0 4 0.05 0.07 0.00 o
1 0 5 0.01 0.01 0.00 o
1 1 -4 0.03 0.03 0.00 o
1 1 -3 0.16 0.15 0.00 o
1 1 -2 0.03 0.02 0.00 o
1 1 -1 0.75 0.71 0.00 o
1 1 0 1.10 1.10 0.00 o
1 1 1 0.09 0.08 0.00 o
1 1 2 0.88 0.95 0.00 o
1 1 3 0.01 0.01 0.00 o
1 1 4 0.09 0.08 0.00 o
1 1 5 0.02 0.02 0.00 o
1 2 -4 0.17 0.17 0.00 o
1 2 -3 0.03 0.03 0.00 o
1 2 -2 0.49 0.50 0.00 o
1 2 -1 0.04 0.04 0.00 o
1 2 0 0.48 0.47 0.00 o
1 2 1 0.02 0.02 0.00 o
1 2 2 0.23 0.25 0.00 o
1 2 3 0.24 0.23 0.00 o
1 2 4 0.07 0.06 0.00 o
1 2 5 0.00 0.00 0.00 o
1 3 -3 0.02 0.02 0.00 o
1 3 -2 0.59 0.64 0.00 o
1 3 -1 0.04 0.04 0.00 o
1 3 0 0.03 0.03 0.00 o
1 3 1 0.00 0.00 0.00 o
1 3 2 0.01 0.01 0.00 o
1 3 3 0.14 0.16 0.00 o
1 3 4 0.51 0.65 0.00 o
1 3 5 0.19 0.20 0.00 o
1 4 -2 0.07 0.07 0.00 o
1 4 -1 0.01 0.01 0.00 o
1 4 0 0.20 0.24 0.00 o
1 4 1 0.13 0.14 0.00 o
1 4 2 0.12 0.12 0.00 o
1 4 3 0.33 0.35 0.00 o
1 4 4 0.38 0.39 0.00 o
1 4 5 0.04 0.04 0.00 o
1 5 0 0.00 0.00 0.00 o
1 5 1 0.00 0.00 0.00 o
1 5 2 0.00 0.00 0.00 o
1 5 3 0.10 0.10 0.00 o
2 -4 -3 0.09 0.09 0.00 o
2 -4 -2 0.01 0.01 0.00 o
2 -4 -1 0.01 0.01 0.00 o
2 -4 0 0.01 0.01 0.00 o
2 -3 -4 0.25 0.27 0.00 o
2 -3 -3 0.03 0.03 0.00 o
2 -3 -2 0.01 0.01 0.00 o
2 -3 -1 0.01 0.01 0.00 o
2 -3 0 0.01 0.02 0.00 o
2 -3 1 0.07 0.07 0.00 o
2 -3 2 0.06 0.06 0.00 o
2 -2 -4 0.00 0.00 0.00 o
2 -2 -3 0.01 0.01 0.00 o
2 -2 -2 0.05 0.05 0.00 o
2 -2 -1 0.08 0.08 0.00 o
2 -2 0 0.03 0.03 0.00 o
2 -2 1 0.42 0.42 0.00 o
2 -2 2 0.06 0.06 0.00 o
2 -2 3 0.22 0.22 0.00 o
2 -1 -4 0.22 0.20 0.00 o
2 -1 -3 0.53 0.60 0.00 o
2 -1 -2 0.54 0.53 0.00 o
2 -1 -1 0.01 0.02 0.00 o
2 -1 0 0.27 0.27 0.00 o
2 -1 1 0.46 0.44 0.00 o
2 -1 2 0.03 0.03 0.00 o
2 -1 3 0.50 0.43 0.00 o
2 -1 4 0.19 0.19 0.00 o
2 0 -4 0.04 0.04 0.00 o
2 0 -3 0.01 0.01 0.00 o
2 0 -2 0.33 0.32 0.00 o
2 0 -1 0.34 0.32 0.00 o
2 0 0 0.01 0.01 0.00 o
2 0 1 0.03 0.03 0.00 o
2 0 2 0.84 0.79 0.00 o
2 0 3 0.30 0.26 0.00 o
2 0 4 0.02 0.02 0.00 o
2 1 -4 0.00 0.00 0.00 o
2 1 -3 0.00 0.00 0.00 o
2 1 -2 0.00 0.00 0.00 o
2 1 -1 0.05 0.05 0.00 o
2 1 0 0.14 0.14 0.00 o
2 1 1 0.12 0.11 0.00 o
2 1 2 0.03 0.03 0.00 o
2 1 3 0.05 0.04 0.00 o
2 1 4 0.11 0.10 0.00 o
2 1 5 0.01 0.01 0.00 o
2 2 -3 0.38 0.41 0.00 o
2 2 -2 0.23 0.20 0.00 o
2 2 -1 0.36 0.36 0.00 o
2 2 0 0.43 0.40 0.00 o
2 2 1 0.00 0.00 0.00 o
2 2 2 0.00 0.00 0.00 o
2 2 3 0.06 0.06 0.00 o
2 2 4 0.24 0.20 0.00 o
2 2 5 0.10 0.10 0.00 o
2 3 -2 0.18 0.19 0.00 o
2 3 -1 0.00 0.00 0.00 o
2 3 0 0.21 0.21 0.00 o
2 3 1 0.00 0.00 0.00 o
2 3 2 0.18 0.16 0.00 o
2 3 3 0.16 0.17 0.00 o
2 3 4 0.00 0.00 0.00 o
2 3 5 0.04 0.04 0.00 o
2 4 -1 0.01 0.02 0.00 o
2 4 0 0.01 0.01 0.00 o
2 4 1 0.01 0.01 0.00 o
2 4 2 0.00 0.00 0.00 o
2 4 3 0.05 0.05 0.00 o
2 4 4 0.03 0.03 0.00 o
2 5 1 0.07 0.07 0.00 o
2 5 2 0.08 0.08 0.00 o
2 5 3 0.04 0.04 0.00 o
3 -3 -2 0.06 0.05 0.00 o
3 -3 -1 0.00 0.00 0.00 o
3 -3 0 0.03 0.03 0.00 o
3 -2 -3 0.58 0.59 0.00 o
3 -2 -2 0.01 0.01 0.00 o
3 -2 -1 0.07 0.07 0.00 o
3 -2 0 0.18 0.18 0.00 o
3 -2 1 0.00 0.00 0.00 o
3 -2 2 0.17 0.17 0.00 o
3 -1 -4 0.02 0.02 0.00 o
3 -1 -3 0.00 0.00 0.00 o
3 -1 -2 0.11 0.12 0.00 o
3 -1 -1 0.16 0.15 0.00 o
3 -1 0 0.01 0.01 0.00 o
3 -1 1 0.08 0.08 0.00 o
3 -1 2 0.00 0.00 0.00 o
3 -1 3 0.05 0.05 0.00 o
3 0 -3 0.38 0.39 0.00 o
3 0 -2 0.00 0.00 0.00 o
3 0 -1 1.00 0.97 0.00 o
3 0 0 0.00 0.00 0.00 o
3 0 1 0.21 0.19 0.00 o
3 0 2 0.01 0.02 0.00 o
3 0 3 0.14 0.15 0.00 o
3 1 -3 0.07 0.07 0.00 o
3 1 -2 0.17 0.18 0.00 o
3 1 -1 0.11 0.11 0.00 o
3 1 0 0.07 0.07 0.00 o
3 1 1 0.00 0.00 0.00 o
3 1 2 0.02 0.02 0.00 o
3 1 3 0.01 0.01 0.00 o
3 1 4 0.08 0.08 0.00 o
3 2 -2 0.01 0.01 0.00 o
3 2 -1 0.14 0.15 0.00 o
3 2 0 0.02 0.02 0.00 o
3 2 1 0.01 0.01 0.00 o
3 2 2 0.06 0.05 0.00 o
3 2 3 0.00 0.00 0.00 o
3 2 4 0.00 0.00 0.00 o
3 3 -2 0.06 0.06 0.00 o
3 3 -1 0.04 0.04 0.00 o
3 3 0 0.03 0.03 0.00 o
3 3 1 0.22 0.20 0.00 o
3 3 2 0.32 0.31 0.00 o
3 3 3 0.00 0.00 0.00 o
3 3 4 0.07 0.07 0.00 o
3 4 0 0.31 0.30 0.00 o
3 4 1 0.00 0.00 0.00 o
3 4 2 0.04 0.04 0.00 o
3 4 3 0.00 0.00 0.00 o
4 -1 -1 0.28 0.28 0.00 o
4 -1 0 0.30 0.30 0.00 o
4 0 -2 0.01 0.01 0.00 o
4 0 -1 0.01 0.01 0.00 o
4 0 0 0.01 0.01 0.00 o
4 0 1 0.01 0.01 0.00 o
4 1 -1 0.07 0.07 0.00 o
4 1 0 0.09 0.09 0.00 o
4 1 1 0.02 0.02 0.00 o
4 1 2 0.02 0.02 0.00 o
4 2 -1 0.17 0.17 0.00 o
4 2 0 0.00 0.00 0.00 o
4 2 1 0.12 0.12 0.00 o
4 2 2 0.13 0.13 0.00 o
